# Supplementary material for: The Immunosuppressant Mycophenolic Acid Alters Nucleotide and Lipid Metabolism in an Intestinal Cell Model
Source: Sci Rep. 2017 Mar 22;7:45088. doi: 10.1038/srep45088 (PMC5361167; doi:10.1038/srep45088)
Supplement: Supplementary Dataset 2 [file srep45088-s2.xls]

## Sheet: Supplementary Table 3 to 8
Supplementary Table 3:
Functional Annotation Clustering of 35 significantly affected proteins/genes in LS180 cells after MPA treatment using DAVID software. Clustering was performed using customized options as described in the Methods section. Representative annotation terms were assigned to each of the four groups. For detailed information about Enrichment Scores, please refer to the DAVID website (https://david.ncifc…
Annotation Cluster 1	Enrichment Score: 4.994
Representative Annotation Term: Guanyl nucleotide-binding
Category	Term	Count	%	PValue	Genes	List Total	Pop Hits	Pop Total	Fold Enrichment	Bonferroni	Benjamini	FDR
SP_PIR_KEYWORDS	gtp-binding	8	22.8571	1.45344e-06	P04350, P07437, Q9UIJ7, P68366, P49411, P53597, Q9BQE3, P62826	35	329	19235	13.3634	0.000165678	2.76149e-05	0.00165293
GOTERM_MF_FAT	GO:0005525~GTP binding	8	22.8571	1.72577e-05	P04350, P07437, Q9UIJ7, P68366, P49411, P53597, Q9BQE3, P62826	31	372	12983	9.00659	0.00241318	0.00241318	0.0203605
GOTERM_MF_FAT	GO:0032561~guanyl ribonucleotide binding	8	22.8571	2.04847e-05	P04350, P07437, Q9UIJ7, P68366, P49411, P53597, Q9BQE3, P62826	31	382	12983	8.77082	0.00286377	0.00143291	0.0241672
GOTERM_MF_FAT	GO:0019001~guanyl nucleotide binding	8	22.8571	2.04847e-05	P04350, P07437, Q9UIJ7, P68366, P49411, P53597, Q9BQE3, P62826	31	382	12983	8.77082	0.00286377	0.00143291	0.0241672
Annotation Cluster 2	Enrichment Score: 3.490
Representative Annotation Term: Lipid catabolic process
Category	Term	Count	%	PValue	Genes	List Total	Pop Hits	Pop Total	Fold Enrichment	Bonferroni	Benjamini	FDR
GOTERM_BP_FAT	GO:0006635~fatty acid beta-oxidation	4	11.4286	2.79899e-05	P49748, P40939, Q13011, Q15067	30	28	13528	64.419	0.0104969	0.0104969	0.0386969
GOTERM_BP_FAT	GO:0009062~fatty acid catabolic process	4	11.4286	6.03043e-05	P49748, P40939, Q13011, Q15067	30	36	13528	50.1037	0.0224789	0.00754982	0.0833554
GOTERM_BP_FAT	GO:0019395~fatty acid oxidation	4	11.4286	7.68548e-05	P49748, P40939, Q13011, Q15067	30	39	13528	46.2496	0.0285596	0.00721767	0.106221
GOTERM_BP_FAT	GO:0034440~lipid oxidation	4	11.4286	7.68548e-05	P49748, P40939, Q13011, Q15067	30	39	13528	46.2496	0.0285596	0.00721767	0.106221
GOTERM_BP_FAT	GO:0030258~lipid modification	4	11.4286	0.00042198	P49748, P40939, Q13011, Q15067	30	69	13528	26.1411	0.147106	0.0261715	0.58193
GOTERM_BP_FAT	GO:0044242~cellular lipid catabolic process	4	11.4286	0.000560521	P49748, P40939, Q13011, Q15067	30	76	13528	23.7333	0.19053	0.0260759	0.772297
GOTERM_BP_FAT	GO:0016054~organic acid catabolic process	4	11.4286	0.0016818	P49748, P40939, Q13011, Q15067	30	111	13528	16.2498	0.469838	0.0680797	2.30064
GOTERM_BP_FAT	GO:0046395~carboxylic acid catabolic process	4	11.4286	0.0016818	P49748, P40939, Q13011, Q15067	30	111	13528	16.2498	0.469838	0.0680797	2.30064
GOTERM_BP_FAT	GO:0016042~lipid catabolic process	4	11.4286	0.00588265	P49748, P40939, Q13011, Q15067	30	173	13528	10.4262	0.891858	0.1469	7.8345
Annotation Cluster 3	Enrichment Score: 3.135
Representative Annotation Term: Protein polymerization
Category	Term	Count	%	PValue	Genes	List Total	Pop Hits	Pop Total	Fold Enrichment	Bonferroni	Benjamini	FDR
INTERPRO	IPR018316:Tubulin/FtsZ, 2-layer sandwich domain	4	11.4286	1.16486e-05	P04350, P07437, P68366, Q9BQE3	35	22	16659	86.5403	0.00136196	0.00136196	0.0133097
INTERPRO	IPR017975:Tubulin, conserved site	4	11.4286	1.33772e-05	P04350, P07437, P68366, Q9BQE3	35	23	16659	82.7776	0.00156392	0.000782265	0.0152846
INTERPRO	IPR003008:Tubulin/FtsZ, GTPase domain	4	11.4286	1.52669e-05	P04350, P07437, P68366, Q9BQE3	35	24	16659	79.3286	0.00178465	0.000595236	0.0174436
INTERPRO	IPR000217:Tubulin	4	11.4286	1.52669e-05	P04350, P07437, P68366, Q9BQE3	35	24	16659	79.3286	0.00178465	0.000595236	0.0174436
PIR_SUPERFAMILY	PIRSF002306:tubulin	4	11.4286	5.03681e-05	P04350, P07437, P68366, Q9BQE3	26	22	7396	51.7203	0.00135905	0.00135905	0.0417214
GOTERM_BP_FAT	GO:0051258~protein polymerization	4	11.4286	0.000152721	P04350, P07437, P68366, Q9BQE3	30	49	13528	36.8109	0.055954	0.01145	0.210974
GOTERM_BP_FAT	GO:0007018~microtubule-based movement	4	11.4286	0.00177012	P04350, P07437, P68366, Q9BQE3	30	113	13528	15.9622	0.48723	0.064611	2.4201
KEGG_PATHWAY	hsa05130:Pathogenic Escherichia coli infection	4	11.4286	0.00228734	P04350, P07437, P68366, Q9BQE3	25	57	5085	14.2737	0.110226	0.0381813	2.19094
GOTERM_BP_FAT	GO:0043623~cellular protein complex assembly	4	11.4286	0.00490127	P04350, P07437, P68366, Q9BQE3	30	162	13528	11.1342	0.843128	0.132801	6.56839
SP_PIR_KEYWORDS	microtubule	4	11.4286	0.00777584	P04350, P07437, P68366, Q9BQE3	35	231	19235	9.51639	0.589308	0.0661642	8.49508
KEGG_PATHWAY	hsa04540:Gap junction	4	11.4286	0.00804149	P04350, P07437, P68366, Q9BQE3	25	89	5085	9.14157	0.337526	0.0978221	7.51351
GOTERM_BP_FAT	GO:0034622~cellular macromolecular complex assembly	4	11.4286	0.0299421	P04350, P07437, P68366, Q9BQE3	30	318	13528	5.67212	0.999989	0.53422	34.3189
GOTERM_CC_FAT	GO:0005874~microtubule	4	11.4286	0.0305733	P04350, P07437, P68366, Q9BQE3	33	274	12782	5.6545	0.970979	0.198471	29.7511
GOTERM_BP_FAT	GO:0034621~cellular macromolecular complex subunit organization	4	11.4286	0.0401231	P04350, P07437, P68366, Q9BQE3	30	357	13528	5.05247	1	0.618975	43.2351
Annotation Cluster 4	Enrichment Score: 2.739
Representative Annotation Term: Mitochondrial membrane
Category	Term	Count	%	PValue	Genes	List Total	Pop Hits	Pop Total	Fold Enrichment	Bonferroni	Benjamini	FDR
GOTERM_CC_FAT	GO:0005743~mitochondrial inner membrane	6	17.1429	0.000901188	P49748, Q9ULC5, P42765, P53597, P43304, P40939	33	306	12782	7.59477	0.0976761	0.0169844	1.02011
GOTERM_CC_FAT	GO:0019866~organelle inner membrane	6	17.1429	0.001246	P49748, Q9ULC5, P42765, P53597, P43304, P40939	33	329	12782	7.06383	0.132493	0.0156684	1.4079
GOTERM_CC_FAT	GO:0031966~mitochondrial membrane	6	17.1429	0.00274951	P49748, Q9ULC5, P42765, P53597, P43304, P40939	33	394	12782	5.89848	0.26939	0.0258172	3.08271
GOTERM_CC_FAT	GO:0005740~mitochondrial envelope	6	17.1429	0.00358334	P49748, Q9ULC5, P42765, P53597, P43304, P40939	33	419	12782	5.54654	0.335841	0.0309892	4.00031
Supplementary Table 4:
Functional Annotation Chart summarizing main terms involved in the biochemistry of 35 significantly affected proteins/genes in LS180 cells after exposure to MPA using DAVID software (https://david.ncifcrf.gov/). Analysis was optimized as described in the Methods section. 13 terms accumulated in the description of affected proteins/genes (p<0.05, Benjamini correction; only terms comprising ten or …
Category	Term	Count	%	PValue	Genes	List Total	Pop Hits	Pop Total	Fold Enrichment	Bonferroni	Benjamini	FDR
SP_PIR_KEYWORDS	acetylation	22	62.8571	1.05697e-10	P49748, P07437, Q9UIJ7, P04083, P49411, P42765, P53597, P43304, Q13011, P09622, P38646, P22309, Q9UBI6, Q04837, P68366, Q9BWD1, Q9BQE3, P40939, P62826, Q6FGL7, P15559, Q15067	35	2635	19235	4.58845	1.20495e-08	1.20495e-08	1.20206e-07
SP_PIR_KEYWORDS	transit peptide	11	31.4286	6.0349e-09	P49748, Q04837, P49411, P42765, P53597, P43304, P40939, Q13011, P13804, P09622, P38646	35	476	19235	12.7002	6.87978e-07	3.43989e-07	6.86327e-06
SP_PIR_KEYWORDS	mitochondrion	13	37.1429	9.02261e-09	P49748, Q9UIJ7, P49411, P53597, P42765, P43304, Q13011, P09622, P38646, Q04837, Q9ULC5, P40939, P13804	35	832	19235	8.58705	1.02858e-06	3.42859e-07	1.02611e-05
GOTERM_CC_FAT	GO:0005739~mitochondrion	16	45.7143	1.13388e-08	P49748, Q9UIJ7, P12277, P49411, P42765, P53597, P43304, Q13011, P09622, P38646, Q16555, Q04837, Q9ULC5, P40939, P13804, Q15067	33	1087	12782	5.70132	1.29262e-06	1.29262e-06	1.28952e-05
UP_SEQ_FEATURE	transit peptide:Mitochondrion	10	28.5714	8.75939e-08	P49748, Q04837, P49411, P53597, P43304, P40939, Q13011, P13804, P09622, P38646	35	467	19113	11.6935	1.06864e-05	1.06864e-05	0.000100853
GOTERM_CC_FAT	GO:0044429~mitochondrial part	12	34.2857	1.07077e-07	P49748, Q04837, Q9UIJ7, Q9ULC5, P49411, P42765, P53597, P43304, P40939, P13804, P09622, P38646	33	595	12782	7.81176	1.22067e-05	6.10338e-06	0.000121775
GOTERM_MF_FAT	GO:0017076~purine nucleotide binding	15	42.8571	3.15805e-05	P49748, P07437, P04350, Q9UIJ7, P12277, P49411, P53597, P09622, P38646, Q9ULC5, P68366, Q9BQE3, P13804, P62826, Q15067	31	1918	12983	3.27534	0.00441158	0.00441158	0.0372555
GOTERM_MF_FAT	GO:0000166~nucleotide binding	16	45.7143	4.00681e-05	P49748, P07437, P04350, Q9UIJ7, P12277, P49411, P53597, P09622, P38646, Q9ULC5, P68366, P40939, Q9BQE3, P13804, P62826, Q15067	31	2245	12983	2.98481	0.00559395	0.0028009	0.0472662
SP_PIR_KEYWORDS	phosphoprotein	25	71.4286	0.000103898	P04350, P07437, P53597, Q16555, Q9UBI6, P68366, P55011, Q9BQE3, P13804, P62826, P01833, P05026, Q12864, P04083, P12277, P42765, P43304, Q13011, P16144, P38646, Q04837, Q9NYU2, P40939, Q6FGL7, Q15067	35	7263	19235	1.89168	0.0117751	0.00295685	0.118095
SP_PIR_KEYWORDS	nucleotide-binding	11	31.4286	0.000480548	P04350, P07437, Q9UIJ7, Q9ULC5, P12277, P68366, P49411, P53597, Q9BQE3, P62826, P38646	35	1686	19235	3.58558	0.0533214	0.0108993	0.545149
GOTERM_CC_FAT	GO:0070013~intracellular organelle lumen	13	37.1429	0.00077035	P49748, Q9UIJ7, P49411, P53597, P09622, P38646, Q04837, Q9NYU2, P40939, Q9HCN8, P13804, P62826, Q6FGL7	33	1779	12782	2.83043	0.0841052	0.02886	0.872599
GOTERM_CC_FAT	GO:0043233~organelle lumen	13	37.1429	0.000948172	P49748, Q9UIJ7, P49411, P53597, P09622, P38646, Q04837, Q9NYU2, P40939, Q9HCN8, P13804, P62826, Q6FGL7	33	1820	12782	2.76667	0.102501	0.0266735	1.07303
GOTERM_CC_FAT	GO:0031974~membrane-enclosed lumen	13	37.1429	0.00113195	P49748, Q9UIJ7, P49411, P53597, P09622, P38646, Q04837, Q9NYU2, P40939, Q9HCN8, P13804, P62826, Q6FGL7	33	1856	12782	2.713	0.121127	0.0254924	1.27979
GOTERM_MF_FAT	GO:0032553~ribonucleotide binding	11	31.4286	0.00631369	P04350, P07437, Q9UIJ7, Q9ULC5, P12277, P68366, P49411, P53597, Q9BQE3, P62826, P38646	31	1836	12983	2.50919	0.587995	0.255895	7.20074
GOTERM_MF_FAT	GO:0032555~purine ribonucleotide binding	11	31.4286	0.00631369	P04350, P07437, Q9UIJ7, Q9ULC5, P12277, P68366, P49411, P53597, Q9BQE3, P62826, P38646	31	1836	12983	2.50919	0.587995	0.255895	7.20074
GOTERM_CC_FAT	GO:0043232~intracellular non-membrane-bounded organelle	12	34.2857	0.045187	P49748, P04350, P07437, Q04837, P04083, P68366, P49411, Q9BQE3, P40939, P62826, P38646, Q16555	33	2596	12782	1.79045	0.994863	0.584618	40.8958
GOTERM_CC_FAT	GO:0043228~non-membrane-bounded organelle	12	34.2857	0.045187	P49748, P04350, P07437, Q04837, P04083, P68366, P49411, Q9BQE3, P40939, P62826, P38646, Q16555	33	2596	12782	1.79045	0.994863	0.584618	40.8958
Supplementary Table 5:
Pathway Enrichment Analysis of 35 significantly affected proteins/genes in LS180 cells after exposure to MPA using DAVID software (https://david.ncifcrf.gov/) and the KEGG database (http://www.genome.jp/kegg/). Analysis was optimized as described in the Methods section. Three terms/pathways were significantly affected (p<0.05, Benjamini correction). 22 proteins/genes were not in the output.
Category	Term	Count	%	PValue	Genes	List Total	Pop Hits	Pop Total	Fold Enrichment	Bonferroni	Benjamini	FDR
KEGG_PATHWAY	hsa00071:Fatty acid metabolism	6	17.1429	8.86601e-07	P49748, Q9ULC5, P42765, Q9BWD1, P40939, Q15067	25	40	5085	30.51	4.52156e-05	4.52156e-05	0.000857691
KEGG_PATHWAY	hsa00280:Valine, leucine and isoleucine degradation	4	11.4286	0.00107784	P42765, Q9BWD1, P40939, P09622	25	44	5085	18.4909	0.0535143	0.027125	1.03784
KEGG_PATHWAY	hsa05130:Pathogenic Escherichia coli infection	4	11.4286	0.00228734	P04350, P07437, P68366, Q9BQE3	25	57	5085	14.2737	0.110226	0.0381813	2.19094
KEGG_PATHWAY	hsa04540:Gap junction	4	11.4286	0.00804149	P04350, P07437, P68366, Q9BQE3	25	89	5085	9.14157	0.337526	0.0978221	7.51351
KEGG_PATHWAY	hsa00640:Propanoate metabolism	3	8.57143	0.00971394	P53597, Q9BWD1, P40939	25	32	5085	19.0687	0.392153	0.0947703	9.01101
KEGG_PATHWAY	hsa00062:Fatty acid elongation in mitochondria	2	5.71429	0.0371654	P42765, P40939	25	8	5085	50.85	0.855077	0.275248	30.6766
KEGG_PATHWAY	hsa03320:PPAR signaling pathway	3	8.57143	0.0413343	Q9ULC5, Q15067, P07148	25	69	5085	8.84348	0.883848	0.264754	33.5264
KEGG_PATHWAY	hsa01040:Biosynthesis of unsaturated fatty acids	2	5.71429	0.099042	P40939, Q15067	25	22	5085	18.4909	0.995103	0.485671	63.5403
Supplementary Table 6:
Functional Annotation Classification of 35 significantly affected proteins/genes in LS180 cells after exposure to MPA using DAVID software (https://david.ncifcrf.gov/). Analysis was optimized as described in the Methods section. Representative annotation terms were assigned to each of the three groups. For detailed information about Enrichment Scores please refer to the DAVID website.
Gene Group 1	Enrichment Score: 4.789
Representative Annotation Term: Mitochondrial membrane
UNIPROT_ACCESSION	Gene Name
Q04837	single-stranded DNA binding protein 1
P38646	heat shock 70kDa protein 9 (mortalin)
P13804	electron-transfer-flavoprotein, alpha polypeptide
P49748	acyl-Coenzyme A dehydrogenase, very long chain
P49411	Tu translation elongation factor, mitochondrial
Gene Group 2	Enrichment Score: 3.522
Representative Annotation Term: Lipid catabolic process
UNIPROT_ACCESSION	Gene Name
Q15067	acyl-Coenzyme A oxidase 1, palmitoyl
Q13011	enoyl Coenzyme A hydratase 1, peroxisomal
P40939	hydroxyacyl-Coenzyme A dehydrogenase/3-ketoacyl-Coenzyme A thiolase/enoyl-Coenzyme A hydratase (trifunctional protein), alpha subunit
P49748	acyl-Coenzyme A dehydrogenase, very long chain
Gene Group 3	Enrichment Score: 2.875
Representative Annotation Term: Tubulin/cytoskeleton
UNIPROT_ACCESSION	Gene Name
P07437	tubulin, beta; similar to tubulin, beta 5; tubulin, beta pseudogene 2; tubulin, beta pseudogene 1
P68366	tubulin, alpha 4a
Q9BQE3	tubulin, alpha 1c
P04350	tubulin, beta 4
Supplementary Table 7:
Functional Annotation Clustering of 76 proteins/genes that were affected by MPA in rats using DAVID software (https://david.ncifcrf.gov/). Clustering was performed using customized options as described in the Methods section. Representative annotation terms were assigned to each of the three groups. For detailed information about Enrichment Scores please refer to the DAVID website. Three UniProt …
Annotation Cluster 1	Enrichment Score: 5.829
Representative Annotation Term: Carbohydrate catabolic process
Category	Term	Count	%	PValue	Genes	List Total	Pop Hits	Pop Total	Fold Enrichment	Bonferroni	Benjamini	FDR
GOTERM_BP_FAT	GO:0006096~glycolysis	7	9.45946	1.7314e-07	P04636, P42123, P04797, P49432, P48500, P04764, P00884	69	45	12092	27.2605	0.000197533	9.87712e-05	0.000278152
GOTERM_BP_FAT	GO:0006007~glucose catabolic process	7	9.45946	7.31685e-07	P04636, P42123, P04797, P49432, P48500, P04764, P00884	69	57	12092	21.5215	0.000834505	0.000278246	0.00117546
GOTERM_BP_FAT	GO:0019320~hexose catabolic process	7	9.45946	9.00538e-07	P04636, P42123, P04797, P49432, P48500, P04764, P00884	69	59	12092	20.7919	0.00102699	0.000256846	0.00144673
GOTERM_BP_FAT	GO:0046365~monosaccharide catabolic process	7	9.45946	9.00538e-07	P04636, P42123, P04797, P49432, P48500, P04764, P00884	69	59	12092	20.7919	0.00102699	0.000256846	0.00144673
GOTERM_BP_FAT	GO:0046164~alcohol catabolic process	7	9.45946	2.94902e-06	P04636, P42123, P04797, P49432, P48500, P04764, P00884	69	72	12092	17.0378	0.00335918	0.000480576	0.00473757
GOTERM_BP_FAT	GO:0044275~cellular carbohydrate catabolic process	7	9.45946	2.94902e-06	P04636, P42123, P04797, P49432, P48500, P04764, P00884	69	72	12092	17.0378	0.00335918	0.000480576	0.00473757
GOTERM_BP_FAT	GO:0016052~carbohydrate catabolic process	7	9.45946	1.77212e-05	P04636, P42123, P04797, P49432, P48500, P04764, P00884	69	98	12092	12.5176	0.020017	0.00168359	0.0284657
Annotation Cluster 2	Enrichment Score: 2.572
Representative Annotation Term: Nucleotide metabolic process
Category	Term	Count	%	PValue	Genes	List Total	Pop Hits	Pop Total	Fold Enrichment	Bonferroni	Benjamini	FDR
GOTERM_BP_FAT	GO:0046496~nicotinamide nucleotide metabolic process	4	5.40541	0.00155622	P04636, P42123, P48500, P00884	69	41	12092	17.0972	0.830859	0.0636966	2.471
GOTERM_BP_FAT	GO:0006769~nicotinamide metabolic process	4	5.40541	0.00166922	P04636, P42123, P48500, P00884	69	42	12092	16.6901	0.851352	0.065812	2.64819
GOTERM_BP_FAT	GO:0009820~alkaloid metabolic process	4	5.40541	0.00178723	P04636, P42123, P48500, P00884	69	43	12092	16.302	0.870109	0.0679617	2.8329
GOTERM_BP_FAT	GO:0019362~pyridine nucleotide metabolic process	4	5.40541	0.00178723	P04636, P42123, P48500, P00884	69	43	12092	16.302	0.870109	0.0679617	2.8329
GOTERM_BP_FAT	GO:0006733~oxidoreduction coenzyme metabolic process	4	5.40541	0.00308728	P04636, P42123, P48500, P00884	69	52	12092	13.4805	0.970638	0.101394	4.84611
GOTERM_BP_FAT	GO:0019748~secondary metabolic process	4	5.40541	0.0145301	P04636, P42123, P48500, P00884	69	91	12092	7.70314	1	0.310041	20.9542
Annotation Cluster 3	Enrichment Score: 1.598
Representative Annotation Term: Purine nucleotide metabolic process
Category	Term	Count	%	PValue	Genes	List Total	Pop Hits	Pop Total	Fold Enrichment	Bonferroni	Benjamini	FDR
GOTERM_MF_FAT	GO:0042625~ATPase activity, coupled to transmembrane movement of ions	4	5.40541	0.00762984	P15999, P07340, P10719, P06685	71	69	11963	9.76771	0.909036	0.195823	9.78825
GOTERM_BP_FAT	GO:0006754~ATP biosynthetic process	4	5.40541	0.0162948	P15999, P07340, P10719, P06685	69	95	12092	7.37879	1	0.323302	23.1977
GOTERM_MF_FAT	GO:0042626~ATPase activity, coupled to transmembrane movement of substances	4	5.40541	0.0191241	P15999, P07340, P10719, P06685	71	97	11963	6.94816	0.997628	0.350597	22.8717
GOTERM_MF_FAT	GO:0043492~ATPase activity, coupled to movement of substances	4	5.40541	0.0201777	P15999, P07340, P10719, P06685	71	99	11963	6.8078	0.998305	0.32885	23.9785
GOTERM_MF_FAT	GO:0016820~hydrolase activity, acting on acid anhydrides, catalyzing transmembrane movement of substances	4	5.40541	0.0218171	P15999, P07340, P10719, P06685	71	102	11963	6.60757	0.998997	0.333782	25.6716
GOTERM_BP_FAT	GO:0009206~purine ribonucleoside triphosphate biosynthetic process	4	5.40541	0.0222836	P15999, P07340, P10719, P06685	69	107	12092	6.55127	1	0.396	30.3746
GOTERM_BP_FAT	GO:0009145~purine nucleoside triphosphate biosynthetic process	4	5.40541	0.02283	P15999, P07340, P10719, P06685	69	108	12092	6.49061	1	0.39755	30.9971
GOTERM_BP_FAT	GO:0009201~ribonucleoside triphosphate biosynthetic process	4	5.40541	0.02283	P15999, P07340, P10719, P06685	69	108	12092	6.49061	1	0.39755	30.9971
GOTERM_BP_FAT	GO:0046034~ATP metabolic process	4	5.40541	0.0239446	P15999, P07340, P10719, P06685	69	110	12092	6.3726	1	0.406524	32.2507
GOTERM_BP_FAT	GO:0009142~nucleoside triphosphate biosynthetic process	4	5.40541	0.0239446	P15999, P07340, P10719, P06685	69	110	12092	6.3726	1	0.406524	32.2507
GOTERM_MF_FAT	GO:0015405~P-P-bond-hydrolysis-driven transmembrane transporter activity	4	5.40541	0.0253091	P15999, P07340, P10719, P06685	71	108	11963	6.24048	0.999672	0.359665	29.1621
GOTERM_MF_FAT	GO:0015399~primary active transmembrane transporter activity	4	5.40541	0.0253091	P15999, P07340, P10719, P06685	71	108	11963	6.24048	0.999672	0.359665	29.1621
GOTERM_BP_FAT	GO:0009152~purine ribonucleotide biosynthetic process	4	5.40541	0.0325615	P15999, P07340, P10719, P06685	69	124	12092	5.65311	1	0.472806	41.2462
GOTERM_BP_FAT	GO:0009205~purine ribonucleoside triphosphate metabolic process	4	5.40541	0.0332313	P15999, P07340, P10719, P06685	69	125	12092	5.60788	1	0.468553	41.8963
GOTERM_BP_FAT	GO:0009199~ribonucleoside triphosphate metabolic process	4	5.40541	0.0339083	P15999, P07340, P10719, P06685	69	126	12092	5.56338	1	0.469984	42.5465
GOTERM_BP_FAT	GO:0009260~ribonucleotide biosynthetic process	4	5.40541	0.0352838	P15999, P07340, P10719, P06685	69	128	12092	5.47645	1	0.478254	43.8467
GOTERM_BP_FAT	GO:0009144~purine nucleoside triphosphate metabolic process	4	5.40541	0.036688	P15999, P07340, P10719, P06685	69	130	12092	5.3922	1	0.486435	45.1454
GOTERM_BP_FAT	GO:0009141~nucleoside triphosphate metabolic process	4	5.40541	0.0418263	P15999, P07340, P10719, P06685	69	137	12092	5.11668	1	0.52224	49.6619
GOTERM_BP_FAT	GO:0009150~purine ribonucleotide metabolic process	4	5.40541	0.0481196	P15999, P07340, P10719, P06685	69	145	12092	4.83438	1	0.562855	54.7185
Supplementary Table 8:
Pathway Enrichment Analysis of 76 proteins/genes that were affected by MPA in rats using DAVID software (Tool 1B and KEGG database). Analysis was optimized as described in the Methods section. Two terms/pathways were significantly affected (p<0.05, Benjamini correction). 22 proteins/genes were not in the output.
Category	Term	Count	%	PValue	Genes	List Total	Pop Hits	Pop Total	Fold Enrichment	Bonferroni	Benjamini	FDR
KEGG_PATHWAY	rno00010:Glycolysis / Gluconeogenesis	8	10.8108	1.71969e-05	Q9JLJ3, P42123, P11884, P04797, P49432, P48500, P04764, P00884	57	84	5590	9.34002	0.00151219	0.00151219	0.0186254
KEGG_PATHWAY	rno00620:Pyruvate metabolism	6	8.10811	3.73697e-05	Q9JLJ3, P04636, P42123, P11884, P07943, P49432	57	39	5590	15.0877	0.00328319	0.00164294	0.0404698
KEGG_PATHWAY	rno00330:Arginine and proline metabolism	5	6.75676	0.00183757	Q9JLJ3, P13221, P11884, P50442, Q6PTT1	57	53	5590	9.2519	0.149436	0.0525222	1.9725
KEGG_PATHWAY	rno00640:Propanoate metabolism	4	5.40541	0.00420006	Q9JLJ3, P42123, P11884, Q02253	57	33	5590	11.8873	0.30953	0.0884382	4.45655
KEGG_PATHWAY	rno04260:Cardiac muscle contraction	5	6.75676	0.00744131	P09495, P10888, P07340, P04692, P06685	57	78	5590	6.28655	0.481743	0.123183	7.77164
KEGG_PATHWAY	rno00071:Fatty acid metabolism	4	5.40541	0.00829374	Q9JLJ3, P15650, P11884, P23965	57	42	5590	9.34002	0.519483	0.114983	8.62597
KEGG_PATHWAY	rno00380:Tryptophan metabolism	4	5.40541	0.00885321	Q64602, P04762, Q9JLJ3, P11884	57	43	5590	9.12281	0.542762	0.105771	9.18279
KEGG_PATHWAY	rno00360:Phenylalanine metabolism	3	4.05405	0.0108109	P13221, O35244, P32755	57	16	5590	18.3882	0.615781	0.112696	11.107
KEGG_PATHWAY	rno00480:Glutathione metabolism	4	5.40541	0.0133855	P14942, P00502, P07314, P46413	57	50	5590	7.84561	0.694523	0.123452	13.5812
KEGG_PATHWAY	rno00051:Fructose and mannose metabolism	3	4.05405	0.0403575	P07943, P48500, P00884	57	32	5590	9.19408	0.973354	0.304074	35.9945
KEGG_PATHWAY	rno00650:Butanoate metabolism	3	4.05405	0.0426903	Q9JLJ3, P11884, P49432	57	33	5590	8.91547	0.978491	0.294625	37.6598
Pathway Enrichment Analysis of 22 proteins/genes that were affected by MPA treatment in other human cell types (HEK-293 and CCRF-CEM) using DAVID software (https://david.ncifcrf.gov/) in combination with the KEGG database (http://www.genome.jp/kegg/) did not yield any significantly enriched annotation terms or pathways using customized analysis as described in the Methods section.
